# Supplementary material for: Nerelimomab Alleviates Capsaicin-Induced Acute Lung Injury by Inhibiting TNF Signaling and Apoptosis
Source: Pharmaceuticals (Basel). 2024 Dec 15;17(12):1694. doi: 10.3390/ph17121694 (PMC11676931; doi:10.3390/ph17121694)
Supplement: Supplementary file 1 [file pharmaceuticals-17-01694-s001.zip]

Archive with 1 entries (1 files):
- pharmaceuticals-3273963-supplementary.pdf
